# Supplementary material for: LB-100 Enhances Drugs Efficacy Through Inhibition of P-Glycoprotein Expression in Multidrug-Resistant Glioblastoma and Non-Small Cell Lung Carcinoma Cellular Models
Source: Pharmaceutics. 2025 Feb 4;17(2):189. doi: 10.3390/pharmaceutics17020189 (PMC11859366; doi:10.3390/pharmaceutics17020189)
Supplement: Supplementary file 1 [file pharmaceutics-17-00189-s001.zip]

Archive with 1 entries (1 files):
- pharmaceutics-3396719-supplementary.pdf
